# Supplementary material for: The status quo of short videos as a health information source of Helicobacter pylori: a cross-sectional study
Source: Front Public Health. 2024 Jan 8;11:1344212. doi: 10.3389/fpubh.2023.1344212 (PMC10800962; doi:10.3389/fpubh.2023.1344212)
Supplement: Supplementary file 5 [file Table_5.XLSX]

## Sheet: Sheet1
Source（tiktok=0, bilibli=1,kwai=2)	TIME	ID	Health professional(yes=1,no=2)	Department(gastro=1,nongastro=2)	Doctor title (residents=0, attending physicians=1, associate chief physicians=2, chief physicians=3)	Video duration(s)	Number of likes	Number of shares	Number of favorites	Family-based H. pylori infection control and management (not mentioned=0;not recommended=1;recommended=2)	Treat all H. pylori-positive patients with no eradication of treatment-resistant factors (not mentioned=0;not recommended=1;recommended=2)	Definition	Signs/symptoms	Risk factors	Test	Treatment/Management	outcome	treatment-right	Adverse effects (not mentioned=0;mentioned=1）	DIS	GQS
0	2023.3.7	3	2			95	42	40	18	0	0	0	0	0	1	0	0	0	0	1	1
0	2023.3.7	4	2			75	1	0	0	0	0	2	1	0	0	1	1	1	0	2	2
0	2023.3.7	4	2			72	2177	18	24	0	0	0	1	1	0	0	0	0	0	1	1
0	2023.3.7	1	1	1	3	88	32	0	1	0	2	0.5	0	0.5	0.5	0.5	1.5	0	0	3	4
0	2023.3.7	1	1	1	3	2640	4	1	1	0	0	0	0.5	0	0	2	0	0	0	2	2
1	2023.3.7	1	1	2	0	61	205	0	52	0	2	0	0	0	0	1	0	2	1	2	2
2	2023.3.7	2	2			148	597	378	349	0	0	2	2	2	1	1	2	2	1	3	2
0	2023.3.6	1	1	2	1	3000	78	11	20	0	0	1	2	0	0	0	1	0	0	2	2
1	2023.3.5	1	1	2	0	64	452	0	176	0	0	0	2	0	0	1	0	1	0	2	2
0	2023.3.4	1	1	2	3	2760	308	42	108	0	0	0	0	0	0	1	0	1	0	1	1
1	2023.3.3	1	1	2	2	3120	97	0	19	0	2	0	0	1	0	0	1	0	0	2	3
0	2023.3.2	1	1	1	2	71	119	4	21	0	2	0	1.5	0	0.5	1.5	1	2	0	2	3
0	2023.3.2	1	1	2	2	3000	440	143	138	0	0	1	2	0	0	0	0	0	0	2	2
1	2023.3.2	1	1	2	3	2820	133	0	42	0	2	0	0	0	0	2	0	2	0	3	3
1	2023.3.2	1	1	2	0	3600	87	0	39	0	0	0	1	0	0	1	1	0	0	1	2
2	2023.3.11	2	2			228	7	0	10	0	0	2	0	0	1	0	2	0	0	1	2
1	2023.3.1	1	1	2	1	84	582	0	296	0	0	1	0	0	0	1	1	1	0	1	1
1	2023.2.9	4	2			86	27	0	13	0	0	2	2	0	0	1	1	1	0	1	2
0	2023.2.6	3	2			81	178	26	18	0	0	0	0	0	1	0	0	0	0	1	1
2	2023.2.5	1	1	1	2	247	308	89	161	0	2	1	1	0	2	0	1	0	0	3	3
1	2023.2.3	1	1	2	0	102	82	0	49	0	0	0	2	0	0	1	1	0	0	1	2
2	2023.2.3	4	2			267	22	2	35	0	2	2	0	0	0	2	1	2	1	3	2
1	2023.2.28	1	1	2	0	67	163	0	94	0	0	0	1	0	0	1	0	1	0	1	1
1	2023.2.28	1	1	2	3	3360	41	0	6	0	0	0	0	0	2	0	1	0	0	2	2
1	2023.2.26	1	1	2	0	1620	110	0	24	0	1	0	1	0	0	0	0	0	0	1	1
1	2023.2.24	1	1	2	0	83	1515	0	1067	0	0	0	1	0	0	1	1	1	0	1	1
1	2023.2.23	1	1	2	3	66	55	0	7	0	0	1	2	0	0	0	0	0	0	1	2
0	2023.2.2	1	1	2	2	2700	229	658	68	0	0	0	0	0	1	0	1	0	0	3	3
0	2023.2.18	1	1	2	1	62	5258	1178	1164	0	1	0	0	0	0	1	0	0	0	1	1
1	2023.2.17	1	1	2	2	75	2590	0	2306	0	0	1	1	0	0	1	1	1	0	1	2
0	2023.2.13	1	1	2	3	294	1578	501	679	0	0	1.5	1	0	0	1	1	1	0	2	2
2	2023.1.31	4	2			2358	29000	1976	8980	0	1	0	0	1	0	1	1	0	1	4	4
1	2023.1.31	1	1	2	0	73	1401	0	946	0	0	1	0	0	0	1	0	1	0	2	2
1	2023.1.31	1	1	2	1	2400	75	0	19	0	0	2	1	1	0	1	2	0	0	1	2
0	2023.1.26	1	1	2	1	92	82000	15000	13000	0	1	0	0	0.5	0.5	0	1	0	1	0	1
1	2023.1.24	1	1	2	0	88	418	0	144	0	0	1	0	0	0	1	1	0	1	2	2
0	2023.1.19	1	1	2	2	68	2790	726	717	0	1	0	1	0	0	0	0	0	1	1	1
2	2023.1.18	1	1	2	3	89	57	40	57	0	0	0	0	1	0	0	0	0	0	1	1
0	2022.9.26	1	1	2	1	169	160000	46000	26000	0	1	1.5	0	0	0	0.5	0.5	0	0	0	1	不建议常规查Hp
2	2022.9.24	2	2			146	387	83	79	0	0	0	1	1	0	0	0	0	0	1	1
0	2022.9.21	3	2			91	1058	29	367	0	0	0	0	0	0	1	0	0	0	1	1
1	2022.9.21	1	1	1	2	144	690	0	201	0	2	0	2	0	0.5	0.5	1.5	0	0	3	3
1	2022.9.2	1	1	2	1	222	1513	0	402	0	0	0	2	2	0	1	1	0	0	2	3
0	2022.9.13	1	1	1	3	2340	14000	13000	4663	0	0	0	0.5	0	0.5	1	0	0	0	2	2
2	2022.8.24	2	2			81	7036	2325	1170	0	0	2	0	0	2	0	0	0	0	3	2
0	2022.8.14	3	2			122	48000	4018	2423	0	0	0	0	1	1	1	0	0	0	1	1
0	2022.7.8	1	1	2	3	2580	1118	571	185	0	2	1	0	0	0	2	1	2	0	2	3
2	2022.7.6	1	1	2	3	128	1214	385	816	0	0	1	1	2	0	1	2	1	0	2	2
2	2022.7.5	1	1	2	3	151	238	103	114	0	2	0	2	1	0	1	1	2	1	2	2
1	2022.7.11	1	1	2	2	86	1013	0	277	0	0	0	2	0	1	0	0	0	0	2	2
2	2022.7.11	1	1	1	1	73	74	8	16	0	0	0	0	1	0	0	0	0	0	1	1
2	2022.7.1	1	1	2	3	215	281	76	228	0	2	1	2	0	0	1	0	1	1	2	2
1	2022.6.8	1	1	1	0	2100	680	0	152	0	0	0.5	1	0	0.5	2	0	0	1	3	3
1	2022.6.8	1	1	2	1	113	6370	0	1325	0	0	0	1	0	0	1	1	0	0	2	2
0	2022.6.21	1	1	2	2	116	44000	20000	14000	0	0	0	0	1	0	0	1	0	0	1	1
1	2022.6.21	1	1	2	0	135	722	0	336	0	0	0	2	0	0	1	1	1	0	1	2
1	2022.6.17	1	1	1	2	97	327	0	60	2	0	0	0.5	2	0.5	2	0.5	2	0	3	4
0	2022.6.12	1	1	2	0	72	7335	4474	4306	0	0	0	0	0	0	2	0	2	1	3	4
0	2022.5.6	1	1	2	3	3240	31000	11000	10000	0	0	0	0	0	0	2	0	1	0	2	3
1	2022.5.4	1	1	2	0	82	1938	0	887	0	0	0	2	0	0	1	1	1	0	2	2
0	2022.5.31	1	1	2	1	69	5616	3354	3119	0	0	0	0	0	0	2	0	0	0	2	2
2	2022.5.31	1	1	1	1	63	144	10	25	0	0	0.5	0.5	0	2	0	0	0	0	2	3
1	2022.5.3	1	1	2	0	68	842	0	301	0	0	0	0	1	0	1	1	0	0	1	1
1	2022.5.29	1	1	2	0	1380	242	0	65	0	0	0	0	0	1	0	0	0	0	1	1
2	2022.5.28	1	1	1	1	246	93	37	26	2	2	0	0	1.5	0	0	0	0	0	3	2
1	2022.5.23	1	1	2	3	3600	36	0	67	0	0	0	0	0	0	2	0	2	0	3	3
1	2022.5.16	1	1	2	2	2520	478	0	97	0	0	0	2	0	0	1	1	0	0	2	3
1	2022.4.4	1	1	1	3	1680	1260	0	292	0	2	0.5	0	0.5	0	2	1	2	0	3	4
0	2022.4.28	1	1	1	3	112	9740	8761	3614	0	2	2	2	1	1.5	2	1.5	2	0	3	4
0	2022.4.28	1	1	2	3	2640	3124	3101	584	0	0	1	0	0	2	0	1	0	0	2	3
1	2022.4.27	1	1	2	0	2100	238	0	48	0	2	0	0	1	1	0	0	0	0	2	3
0	2022.4.23	1	1	2	2	2760	23000	19000	7339	0	0	0	1	0	1	0	0	0	0	2	2
1	2022.4.20	4	2			3660	1664	0	896	0	0	0	1	0	0	1	0	0	0	1	2
0	2022.4.16	1	1	2	2	94	10000	2490	820	0	0	0	2	0	1	0	1	0	0	2	3
1	2022.4.14	1	1	1	2	166	2598	0	495	0	0	0.5	2	1.5	1.5	1.5	0.5	0	0	4	4
2	2022.4..8	1	1	2	1	86	23	5	9	0	0	0	0	1	0	1	1	2	0	2	2
2	2022.4..5	1	1	2	1	63	19	0	3	0	0	0	0	0	1	0	0	0	0	1	1
2	2022.3.3	4	2			274	492	77	139	0	2	2	0	1	0	1	2	2	0	4	4
0	2022.3.29	3	2			79	12000	9928	1762	0	0	0	0	0	0	1	0	0	0	1	1
2	2022.3.26	4	2			544	1638	102	310	0	1	1	2	2	0	0	2	0	0	2	2
0	2022.3.22	1	1	2	3	61	2544	1945	532	2	0	0	1	0	0	2	1	0	0	2	3
1	2022.3.22	1	1	1	0	204	2605	0	476	0	2	1.5	0	0	0	1.5	1.5	0	0	3	3
2	2022.3.21	3	2			211	123	9	25	0	0	0	0	0	0	1	0	2	1	1	2
1	2022.3.19	1	1	2	3	2700	2148	0	581	0	0	1	0	0	1	0	0	0	0	2	2
1	2022.3.1	1	1	2	1	2580	382	0	70	0	0	0	2	0	0	0	1	0	0	2	2
1	2022.2.28	1	1	1	1	3060	91	0	7	0	0	0.5	0	0.5	2	2	0.5	2	0	3	4
0	2022.2.26	1	1	1	3	2940	4891	2364	2171	0	0	0.5	0	0	0	2	0.5	2	0	3	4
0	2022.2.24	1	1	1	2	77	40000	15388	5066	0	2	0	1.5	0	2	1	1.5	2	1	4	4
0	2022.2.24	1	1	2	2	106	957	603	150	0	2	0	0	0	0	1	1	0	0	2	3
1	2022.2.20	1	1	2	2	93	2977	0	640	0	0	0	1.5	0	2	0	0	0	0	2	2
1	2022.2.17	1	1	2	0	133	3071	0	1115	0	0	0	1	0	0	1	1	0	0	1	1
2	2022.2.16	1	1	1	1	2820	6	2	2	2	0	0	0	2	1	0	0	0	0	2	2
2	2022.2.14	4	2			194	127	57	167	0	0	0	0	1	0	1	1	2	1	2	2
0	2022.2.13	1	1	2	3	89	8051	2142	767	0	2	0	0	0	0	1	1	0	0	2	2
1	2022.12.9	1	1	2	0	135	9101	0	5760	0	2	1	0	0	2	2	1	2	0	3	4
0	2022.12.6	1	1	2	3	309	324	49	130	0	0	0	0	0	0	2	0	1	1	1	2
1	2022.12.31	1	1	1	2	129	5736	0	6557	0	0	0.5	0	0.5	0.5	2	1.5	2	1	3	4
1	2022.12.15	4	2			3360	28	0	6	0	0	0	0	1	0	1	0	0	0	1	2
2	2022.12.13	1	1	2	3	95	40	43	76	0	0	0	0	0	0	1	1	0	0	1	1
1	2022.12.12	1	1	2	0	282	441	0	140	0	0	2	0	0	0	0	1	0	0	1	2
1	2022.12.1	1	1	2	0	75	1490	0	1038	0	0	0	0	1	0	1	1	1	0	1	2
1	2022.12.02	1	1	2	1	88	757	0	244	0	0	0	0	1	1	1	0	1	0	1	1
2	2022.11.30	1	1	2	3	206	256	31	25	0	0	0	1	0	1	1	0	2	0	2	2
0	2022.11.3	1	1	2	3	104	12000	4128	4046	0	0	0	1.5	0	1	1	1.5	2	0	3	2
0	2022.11.29	4	2			2640	965	343	412	0	0	0	0	0	0	0	1	0	0	1	1
1	2022.11.29	1	1	2	0	2760	61	0	14	0	0	0	1	1	1	0	0	0	0	2	2
1	2022.11.17	3	2			224	232	0	71	0	0	0	1	0	0	1	0	0	1	0	1
1	2022.11.14	1	1	2	0	96	1383	0	1052	0	0	0	1	0	0	2	1	2	0	2	3
0	2022.11.11	1	1	2	1	89	15000	1147	951	0	0	1	0	1	0	1	0	0	0	1	2
1	2022.11.10	1	1	2	0	83	1994	0	904	0	0	0	1	0	0	1	1	0	0	2	2
1	2022.11.1	4	2			660	180	0	75	0	0	0	0	0	0	1	0	0	0	1	1
1	2022.10.8	1	1	2	0	97	11000	0	7845	0	0	0	2	0	0	0	1	0	0	1	2
1	2022.10.5	1	1	2	3	92	514	0	149	0	0	0	1	0	0	1	0	0	0	2	2
2	2022.10.31	1	1	2	3	116	232	145	373	0	1	0	0	1	0	2	2	2	1	1	2
2	2022.10.31	1	1	2	3	97	183	80	257	0	0	0	0	0	0	0	0	0	0	1	1
2	2022.10.31	1	1	2	3	116	232	145	373	0	2	0	0	0	0	1	0	2	1	2	2
1	2022.10.30	4	2			112	178	0	62	0	0	2	1	0	0	1	1	0	0	2	2
0	2022.10.3	1	1	2	3	82	563	26	58	0	0	0	0	0	0.5	1	0	0	0	1	2
0	2022.10.29	1	1	2	0	276	2527	1289	1533	0	1	2	0	0	0	1	1	1	0	2	2
1	2022.10.29	1	1	2	2	178	6776	0	5047	0	0	0	1	0	0	0	1	0	0	1	2
2	2022.10.28	1	1	2	3	126	47	16	37	0	0	0	1	1	0	1	1	0	1	1	2
1	2022.10.23	1	1	2	2	99	1069	0	395	0	0	0	0	2	0	2	1	2	1	2	3
0	2022.10.21	1	1	2	3	184	1487	483	746	0	0	0	2	0	0	2	1	2	1	2	3
1	2022.10.21	1	1	2	2	184	1505	0	827	0	0	2	0	0	0	1	1	0	1	2	2
1	2022.10.16	1	1	2	0	87	2857	0	909	0	2	0	0	0	0	0	1	0	0	3	3
1	2022.10.16	1	1	2	3	2400	549	0	159	0	0	0	2	0	1	0	0	0	0	2	3
2	2022.1.8	2	2			123	17000	4140	2325	0	0	1	0	1	0	2	1	0	0	2	2
0	2022.1.8	4	2			2640	3942	2451	532	0	0	2	1	0	0	0	2	0	0	2	3
0	2022.1.7	1	1	1	1	3540	3602	1516	445	0	0	0	0.5	0	1	0	1	0	0	2	2
1	2022.1.7	1	1	2	1	3600	1619	0	224	0	0	0	2	0	0	0	0.5	0	0	2	2
0	2022.1.6	1	1	2	2	157	13000	6994	941	0	2	1	1	0	2	1	1	2	0	3	3
0	2022.1.6	1	1	2	1	63	1156	412	85	0	0	0	0	1	0	1	1	0	0	2	2
0	2022.1.5	3	2			3480	289000	37000	2799	0	0	0	1	1	1	1	1	0	0	1	1
0	2022.1.5	1	1	2	2	1920	8084	3517	1050	0	2	0	0	0	0	1	0	1	0	1	2
1	2022.1.5	1	1	1	3	231	19932	0	2605	2	2	0.5	2	0	2	2	1.5	2	0	4	4
2	2022.1.5	1	1	1	2	268	139	59	73	0	2	0	0	1	1.5	2	1.5	0	0	3	3
1	2022.1.31	1	1	2	3	2280	6203	0	1699	0	0	0	0	1	0	1	0	0	0	2	2
2	2022.1.28	1	1	2	3	382	1319	594	817	0	0	0	0	0	0	1	0	2	1	2	2
2	2022.1.26	3	2			478	701	150	333	0	0	0	1	2	2	1	2	2	0	3	3
0	2022.1.24	3	2			3060	1516000	122000	42000	0	0	0	0	0	1	0	0	0	0	1	1
1	2022.1.22	1	1	2	3	62	2279	0	506	0	0	0	0	0	0	2	0	2	0	3	3
0	2022.1.21	4	2			1920	17000	10000	2026	0	0	0	0	0.5	0	0.5	0	1	0	1	1
1	2022.1.21	1	1	2	0	64	5356	0	1201	0	2	0	2	0	0	1	1	0	0	3	3
0	2022.1.19	1	1	2	3	2820	605	13	150	0	0	0	0	0	0	1	0	0	0	1	2
2	2022.1.19	1	1	2	1	182	489	295	592	0	0	1	1	1	0	1	1	1	0	2	2
0	2022.1.15	1	1	2	3	1740	5660	8936	784	0	0	0	2	0	1	0	0	0	0	2	2
0	2022.1.12	1	1	2	2	97	87	36	7	0	2	0	0	0	1	1	1	2	0	2	3
0	2022.1.12	1	1	2	1	61	6349	7564	675	0	0	0	2	0	0	0	0	0	0	2	2
0	2022.1.11	1	1	2	2	64	38000	7991	2104	0	2	1	0	0	0	0	1	0	0	3	3
0	2022.1.10	3	2			3600	1543000	186000	46000	0	0	0	0	1	0	2	0	0	0	1	1
0	2022.1.10	1	1	2	3	3120	94000	46000	12000	0	2	0	0	0	1	0	0	2	0	2	3
0	2022.1.1	1	1	1	3	67	84000	48000	32000	0	0	0	0	0	0	2	0	2	0	2	3
1	2022.03.24	1	1	2	2	3240	281	0	86	0	0	0	0	1	0	2	1	2	0	2	3
2	2022.02.07	1	2	1	3	227	38	42	32	0	2	1.5	1.5	0	1.5	1	2	0	1	3	4
0	2021.9.5	1	1	2	2	2580	40000	35000	4560	0	0	0	2	0	1	0	0	0	0	2	2
1	2021.9.3	1	1	2	0	66	10000	0	832	0	2	0	2	0	0	1	1	0	0	2	2
2	2021.9.29	4	2			274	62	122	116	0	0	2	1	2	0	1	0	0	0	2	3
0	2021.9.21	1	1	1	2	3540	385	132	52	0	0	0	0	0	0	1	0	0	1	2	2
2	2021.9.21	1	1	1	1	728	565	239	679	1	0	0.5	0.5	2	1	2	0	2	1	3	3
2	2021.8.9	1	1	1	2	2220	91	43	23	0	0	0.5	2	0	2	0	0.5	0	0	3	2
2	2021.8.5	4	2			173	7	22	21	0	2	2	0	0	0	1	2	1	1	3	3
2	2021.8.30	1	1	1	2	2460	134	46	150	0	2	0	0	1.5	0	2	0	0	0	2	2
1	2021.8.28	1	1	2	2	3540	5620	0	752	0	0	0	0	0	0	2	0	2	0	2	3
0	2021.8.26	1	1	2	2	2880	5801	6145	611	0	0	1	2	1	0	0	1	0	0	2	2
0	2021.8.20	1	1	1	3	3540	8422	9893	968	0	2	2	2	1.5	0	1	1.5	0	0	4	4
0	2021.8.17	1	1	2	2	2400	82	639	101	0	0	0	1	0	0	0	0	0	0	1	2
2	2021.7.5	1	1	1	2	3540	27	11	11	0	0	0	0	0	0	2	0	2	0	3	2
0	2021.7.31	1	1	2	3	277	39000	45000	5247	0	0	1	0	1	1	1	1	1	0	2	3
1	2021.7.31	1	1	2	0	3240	265	0	35	0	0	2	1	0	0	0	0	0	0	2	3
2	2021.7.3	1	1	1	2	67	20	16	25	0	0	0	0	0	1	0	0	0	0	2	2
2	2021.7.27	4	2			162	218	108	88	0	0	0	1	0	2	2	2	2	1	2	2
0	2021.7.2	1	1	2	3	2760	4832	2388	157	0	1	0	0	0	0	1	1	1	0	1	2
0	2021.6.29	1	1	1	2	79	29000	29000	3390	0	0	2	2	0	1.5	1.5	1.5	0	0	2	3
2	2021.6.27	1	1	1	3	1920	20	10	13	0	0	0	0	0	1	0	0	0	0	2	2
0	2021.6.20	1	1	2	3	86	4713	8279	678	0	2	0	0	0	0	1	0	0	0	2	2
0	2021.6.16	1	1	2	2	3120	395	179	57	0	0	0	0	0	1	0	0	0	0	1	2
0	2021.6.13	1	1	1	2	1500	5125	4287	280	0	0	0	0	2	0	0	1	0	0	3	3
0	2021.6.10	2	2			2880	94000	431	1203	0	0	2	0	0	0	0	1	0	0	2	2
2	2021.5.28	1	1	2	3	336	1321	191	860	0	1	1	0	2	1	1	1	2	0	2	3
2	2021.5.27	2	2			63	597	721	841	0	1	0	1	0	1	0	0	0	0	2	2
2	2021.5.16	1	1	1	1	604	4136	980	1958	0	0	1	2	2	2	2	2	2	1	4	4
0	2021.4.30	1	1	2	1	63	930	2973	65	0	0	0	0	1	0	1	0	0	0	2	2
0	2021.4.22	1	1	2	2	1680	54000	18000	3178	0	0	0	0	1.5	0	1	0	0	0	2	2
1	2021.4.22	1	1	2	2	1920	1033	0	57	0	0	0	2	0	0	0	1	0	0	2	3
2	2021.3.5	4	2			2422	254000	63000	78000	0	0	2	1	2	1	0	2	0	1	5	4	太长了
1	2021.3.17	1	1	2	3	2700	525	0	54	0	0	1	0	0	0	1	0	0	0	2	2
2	2021.3.12	4	2			274	127	15	10	0	0	0	0	1	1	1	0	2	0	2	1
2	2021.3.1	1	1	2	1	182	7206	2615	4318	0	0	0	0	0	0	2	1	2	1	3	3
2	2021.2.26	1	1	1	1	203	102	34	50	0	0	0	0	0	1.5	0	0	0	0	3	2
0	2021.2.16	2	2			73	132	34	20	0	0	2	0	0	0	0	0	0	0	3	3
2	2021.12.6	1	1	2	1	421	20	2	9	0	0	1	1	0	0	0	1	0	0	1	1
2	2021.12.4	1	1	1	3	93	70	72	31	0	0	0	0	1	0	0	0	0	0	4	3
0	2021.12.30	1	1	2	0	98	234000	67000	32010	0	2	0	0	0	2	1	1	1	0	3	3
0	2021.12.30	1	1	1	2	79	583	603	72	0	0	1.5	0	1.5	0	1..5	1.5	0	0	2	3
2	2021.12.28	1	1	1	3	92	145	151	91	2	0	0	0	2	0	0	0	0	0	2	2
1	2021.12.25	1	1	2	3	1860	6333	0	1133	0	0	0	0	0	0	1	0	0	0	1	1
0	2021.12.21	1	1	2	3	84	2731	2242	516	2	2	0	0	2	0	2	0	0	0	3	3
2	2021.12.21	4	2			174	11	2	6	0	0	0	1	0	0	1	0	0	0	1	1
1	2021.12.18	2	2			1140	22000	0	3635	0	0	0	0	0	0	0	1	0	0	2	2
2	2021.12.17	2	2			104	4387	2570	1431	0	1	0	0	0	0	0	2	0	0	4	3
2	2021.12.15	2	2			402	3092	871	871	1	0	1	0	2	2	2	1	2	0	4	5
2	2021.12.15	4	2			71	4	18	19	0	0	1	2	1	1	0	2	0	0	2	2
0	2021.12.13	1	1	2	1	2280	2379	2139	334	0	0	1	1	0	0	0	0	0	0	1	1
2	2021.11.30	1	1	2	1	185	1148	5742	145	2	2	0	0	1	1	1	1	2	1	2	3
0	2021.11.28	1	1	2	1	229	49000	16000	4769	0	0	2	1	0	0	1	1	2	0	2	3
2	2021.11.28	1	1	2	1	162	1177	401	536	0	0	1	1	0	0	0	0	0	0	2	2
1	2021.11.22	1	1	2	3	215	4436	0	1192	0	2	0	2	0	2	2	1	2	0	4	5
2	2021.11.21	1	1	1	3	148	141	64	65	0	0	0	0	0	2	0	0	0	0	3	2
2	2021.11.20	1	1	1	3	78	346	119	139	0	0	0	2	0	1	1	1	0	0	2	3
1	2021.11.18	1	1	1	2	2340	323	0	34	2	0	0.5	0	0.5	0.5	2	0.5	2	1	3	3
2	2021.11.14	1	1	1	2	2640	106	51	19	0	0	0	0	0	0.5	0	0	0	0	1	1
2	2021.11.11	4	2			75	570	815	808	0	0	1	0	0	0	0	0	0	0	1	1
1	2021.10.8	1	1	2	1	1860	192	0	10	0	0	0	1	1	0	1	0	0	0	2	2
1	2021.10.31	1	1	1	0	119	2259	0	209	0	2	0	2	0	0.5	0	1.5	0	0	2	3
0	2021.10.29	4	2			2460	23000	199	587	0	0	0	0	1	0	0	1	0	0	1	2
2	2021.1.2	4	2			126	125	82	179	0	0	0	0	0	1	1	0	0	0	1	1
0	2021.1.17	1	1	1	2	115	839	372	376	0	0	0	0	0.5	0	2	0.5	2	0	3	3
1	2021.1.15	1	1	2	0	122	61000	0	4306	2	2	0	1	1	0	1	1	0	0	2	3
2	2021.06.07	1	1	2	2	134	38	3	22	0	0	0	0	0	0	0	0	0	0	1	1
2	2021.02.17	1	1	2	1	358	971	134	139	2	2	2	0	1	1	1	1	2	0	3	4
2	2021.01.02	3	2			125	125	82	179	0	0	0	0	0	1	1	0	0	0	1	1
0	2021..5	1	1	1	2	362	222000	67000	17000	0	2	0	0	1.5	1.5	2	1.5	2	1	4	4
2	2020.9.23	1	1	2	3	1680	545	351	281	0	0	0	1	0	0	0	0	0	0	2	2
0	2020.9.16	1	1	2	2	3480	56000	23561	11820	0	0	0	0	0	0	1.5	0	1	0	1	2
1	2020.6.7	2	2			2820	1083	0	58	0	0	0	0	0	2	2	0	2	0	3	3
0	2020.6.17	1	1	2	1	3360	20000	6857	2017	0	0	0	0	0	0	2	1	2	0	2	2
1	2020.5.1	1	1	1	0	3000	1010	0	73	0	0	0	0	0	0	2	0	2	0	3	3
2	2020.12.29	1	1	2	1	148	13000	10000	6389	0	2	0	1	2	0	2	2	2	0	4	4
0	2020.12.18	1	1	1	1	135	4986	1202	131	0	2	1	2	1.5	1.5	0	1.5	0	0	4	4
2	2020.12.18	1	1	2	1	206	1172	1201	1377	0	0	0	1	2	2	2	1	2	0	3	3
2	2020.12.18	4	2			298	56	13	17	0	2	0	0	1	1	1	1	0	0	2	2
2	2020.12.16	2	2			148	597	378	349	0	1	1	2	2	2	2	2	1	0	3	3
0	2020.11.26	1	1	2	3	1560	155000	45000	15000	0	0	1	2	0	0	0	0	0	0	1	2
2	2020.11.22	1	1	1	1	722	643	286	508	0	0	0.5	1.5	1.5	2	2	0	2	1	3	3
1	2020.11.2	1	1	1	1	64	852	0	95	0	0	0	0.5	1.5	2	0	1	0	0	3	3
0	2020.11.17	1	1	2	1	2100	993	981	190	2	1	0	1	1	0	1	0	1	0	1	2
2	2020.10.20	3	2			300	16	3	5	0	0	0	0	0	0	0	0	0	1	1	1
1	2020.10.09	2	2			7200	221000	0	315	0	2	0	0	1	1	0	1	0	0	3	4
0	2020.1.6	1	1	2	1	255	70000	11243	3120	0	0	1	0	0	1	1	1	1	0	2	2
0	2019.12.18	1	1	2	1	209	30000	9530	98	0	2	0	2	0	0	1	0	0	0	3	3
2	2017.9.11	2	2			139	695	1306	718	0	1	1	0	2	1	1	1	2	1	2	2
2	2017.9.11	2	2			138	695	1306	718	0	2	0	2	0	1	1	2	1	1	1	2
